# Supplementary material for: Genome-Wide Association Study Identifies QTNs and Candidate Genes Conferring Resistance to Soybean Frogeye Leaf Spot Race 7
Source: Plants (Basel). 2026 Jul 8;15(14):2106. doi: 10.3390/plants15142106 (PMC13414527; doi:10.3390/plants15142106)
Supplement: Supplementary file 1 [file plants-15-02106-s001.zip]

Archive with 8 entries (8 files):
- Figure S1.pdf
- Figure S2.pdf
- Table S1.pdf
- Table S2 .xlsx
- Table S3.xlsx
- Table S4.xlsx
- Table S5 .xlsx
- Table S6.xlsx
