# Supplementary material for: Genome-Wide Association Study Identifies QTNs and Candidate Genes Conferring Resistance to Soybean Frogeye Leaf Spot Race 7
Source: Plants (Basel). 2026 Jul 8;15(14):2106. doi: 10.3390/plants15142106 (PMC13414527; doi:10.3390/plants15142106)
Supplement: Supplementary file 1 [file plants-15-02106-s001.zip › Table S2 .xlsx]

## Sheet: Sheet1
Table S2 Disease grade of RIL6013 population
Sample ID.	Disease grade (AC)	Disease grade (XY)
HN350	1	1
HN351	3	4
HN352	1	3
HN353	1	1
HN354	1	4
HN355	1	3
HN356	2	2
HN357	2	1
HN358	1	3
HN359	1	1
HN360	1	2
HN361	1	1
HN362	1	0
HN363	1	2
HN364
HN365	3	1
HN366	0	2
HN367	2	1
HN368	1	1
HN369	1	1
HN370	2	1
HN371		2
HN372	1	1
HN373	2	4
HN374	4	3
HN375	1	1
HN376	1	2
HN377	0	1
HN378	1	4
HN379	1	1
HN380	3	2
HN381	0	2
HN382	1	2
HN383	2	3
HN384	1	1
HN385	1	2
HN386	1	5
HN387	1	3
HN388	3	2
HN389	1	1
HN390	5	3
HN391	1	0
HN392	1	1
HN393	1	1
HN394	1	0
HN395	2	3
HN396	2	4
HN397	2	2
HN398	1	0
HN399	2	1
HN400	1	0
HN401	0	4
HN402	0	1
HN403	1	1
HN404	1	1
HN405	0	1
HN406	1	3
HN407	1	3
HN408	1	4
HN409	3	2
HN410	2	2
HN411	0	3
HN412	1	0
HN413	1	3
HN414	1	2
HN415	2	1
HN416	2	2
HN417	3	4
HN418	1	0
HN419	1	0
HN420		0
HN421	1	3
HN422	2	3
HN423	1	2
HN424	1	3
HN425	2	2
HN426	0	1
HN427	1	1
HN428	1	2
HN429	1	1
HN430	0	1
HN431	2	2
HN432	1	3
HN433	0	3
HN434	2	2
HN435	0	4
HN436	5	5
HN437	1	1
HN438	1	1
HN439	1	2
HN440	3	1
HN441	1	2
HN442	1	2
HN443	2	3
HN444	2	1
HN445	1	0
HN446	1	2
HN447	1	0
HN448	0	0
HN449	3	1
HN450	0	2
HN451	1	1
HN452	1	1
HN453	1	0
HN454	1	3
HN455	1	1
HN456	1	3
HN457	2	1
HN458	0	2
HN459	1	0
HN460	0	0
HN461	2	3
HN462		0
HN463	1	0
HN464	1	0
HN465	2	2
HN466	1	5
HN467	4	1
HN468	0	1
HN469	2	3
HN470	1	1
HN471	1	0
HN472	2	3
HN473	2	3
HN474	1	0
HN475		1
HN476	1	1
HN477	2	3
HN478	1	1
HN479	5	1
HN480	1	1
HN481	0	0
HN482	0	3
HN483	1	4
HN484	1	0
HN485	2	1
HN486	4	0
HN487	1	3
HN488	2	3
HN489	1	1
HN490	1	5
HN491	2	1
HN492	0	3
HN493	1	1
HN494	1	0
HN495	0	0
HN496	0	1
HN497	2	3
HN498	1	3
HN499	1	2
HN500	2	3
HN501	1	0
HN502	1	0
HN503	3	3
HN504	0	0
HN505	1	0
HN506	4
HN507	3	3
