# Supplementary material for: Genome-Wide Association Study Identifies QTNs and Candidate Genes Conferring Resistance to Soybean Frogeye Leaf Spot Race 7
Source: Plants (Basel). 2026 Jul 8;15(14):2106. doi: 10.3390/plants15142106 (PMC13414527; doi:10.3390/plants15142106)
Supplement: Supplementary file 1 [file plants-15-02106-s001.zip › Table S3.xlsx]

## Sheet: Sheet1
Table S3 Quantitative primer sequences
Primer	Sequence (5' to 3')	Number of bases (bp)
Glyma.17G070500-F	AAGATCATACTGAAAACTTGCGG	23
Glyma.17G070500-R	CGGGATTTCGGAGATTGTTC	20
Glyma.20G155700-F	CACATACCCACAGAAAAGAGTCTCT	25
Glyma.20G155700-R	GTCTAGAGGACCCCATTTTGGTGTGT	26
