# Supplementary material for: Genome-Wide Association Study Identifies QTNs and Candidate Genes Conferring Resistance to Soybean Frogeye Leaf Spot Race 7
Source: Plants (Basel). 2026 Jul 8;15(14):2106. doi: 10.3390/plants15142106 (PMC13414527; doi:10.3390/plants15142106)
Supplement: Supplementary file 1 [file plants-15-02106-s001.zip › Table S4.xlsx]

## Sheet: Glyma.20G155700
Table S4 Disease grade of soybean accessions with different haplotypes of Glyma.20G155700
Sample ID.	Disease grade	Genotype	Haplotype
s759	1	C	Hap-1
s729	1	C	Hap-1
s722	1	C	Hap-1
s2248	1	C	Hap-1
s2243	1	C	Hap-1
s2183	1	C	Hap-1
s2179	1	C	Hap-1
s2121	1	C	Hap-1
s2113	1	C	Hap-1
s2095	1	C	Hap-1
s2067	1	C	Hap-1
s2066	1	C	Hap-1
s2065	1	C	Hap-1
s2045	1	C	Hap-1
s1973	1	C	Hap-1
s1947	1	C	Hap-1
s1931	1	C	Hap-1
s1879	1	C	Hap-1
s1875	1	C	Hap-1
s748	2	C	Hap-1
s723	2	C	Hap-1
s2450	2	C	Hap-1
s2445	2	C	Hap-1
s2244	2	C	Hap-1
s2238	2	C	Hap-1
s219	2	C	Hap-1
s2176	2	C	Hap-1
s2132	2	C	Hap-1
s2063	2	C	Hap-1
s1991	2	C	Hap-1
s1966	2	C	Hap-1
s1960	2	C	Hap-1
s1941	2	C	Hap-1
s1940	2	C	Hap-1
s1917	2	C	Hap-1
s1905	2	C	Hap-1
s1899	2	C	Hap-1
s1889	2	C	Hap-1
s1883	2	C	Hap-1
s1882	2	C	Hap-1
s1872	2	C	Hap-1
s730	3	C	Hap-1
s699	3	C	Hap-1
s2486	3	C	Hap-1
s2443	3	C	Hap-1
s2193	3	C	Hap-1
s2119	3	C	Hap-1
s2110	3	C	Hap-1
s2078	3	C	Hap-1
s2054	3	C	Hap-1
s2047	3	C	Hap-1
s2041	3	C	Hap-1
s2024	3	C	Hap-1
s1990	3	C	Hap-1
s1980	3	C	Hap-1
s1972	3	C	Hap-1
s1948	3	C	Hap-1
s1937	3	C	Hap-1
s1895	3	C	Hap-1
s1893	3	C	Hap-1
s1885	3	C	Hap-1
s1192	3	C	Hap-1
s795	4	C	Hap-1
s740	4	C	Hap-1
s734	4	C	Hap-1
s709	4	C	Hap-1
s2431	4	C	Hap-1
s2421	4	C	Hap-1
s2247	4	C	Hap-1
s2177	4	C	Hap-1
s2151	4	C	Hap-1
s2150	4	C	Hap-1
s2148	4	C	Hap-1
s2093	4	C	Hap-1
s2083	4	C	Hap-1
s2077	4	C	Hap-1
s2059	4	C	Hap-1
s2051	4	C	Hap-1
s2046	4	C	Hap-1
s2042	4	C	Hap-1
s2022	4	C	Hap-1
s2002	4	C	Hap-1
s1961	4	C	Hap-1
s1930	4	C	Hap-1
s1928	4	C	Hap-1
s1908	4	C	Hap-1
s1896	4	C	Hap-1
s1874	4	C	Hap-1
s1867	4	C	Hap-1
s756	5	C	Hap-1
s710	5	C	Hap-1
s703	5	C	Hap-1
s701	5	C	Hap-1
s698	5	C	Hap-1
s696	5	C	Hap-1
s563	5	C	Hap-1
s2433	5	C	Hap-1
s2286	5	C	Hap-1
s2235	5	C	Hap-1
s221	5	C	Hap-1
s2185	5	C	Hap-1
s2155	5	C	Hap-1
s2145	5	C	Hap-1
s2082	5	C	Hap-1
s2070	5	C	Hap-1
s2031	5	C	Hap-1
s2017	5	C	Hap-1
s2015	5	C	Hap-1
s2007	5	C	Hap-1
s2000	5	C	Hap-1
s1996	5	C	Hap-1
s1992	5	C	Hap-1
s1962	5	C	Hap-1
s1951	5	C	Hap-1
s1945	5	C	Hap-1
s1935	5	C	Hap-1
s1887	5	C	Hap-1
s1876	5	C	Hap-1
s1868	5	C	Hap-1
s735	6	C	Hap-1
s731	6	C	Hap-1
s2435	6	C	Hap-1
s2420	6	C	Hap-1
s2232	6	C	Hap-1
s2198	6	C	Hap-1
s216	6	C	Hap-1
s2156	6	C	Hap-1
s2147	6	C	Hap-1
s2139	6	C	Hap-1
s2130	6	C	Hap-1
s213	6	C	Hap-1
s2118	6	C	Hap-1
s2111	6	C	Hap-1
s2108	6	C	Hap-1
s2072	6	C	Hap-1
s1998	6	C	Hap-1
s1995	6	C	Hap-1
s1986	6	C	Hap-1
s1981	6	C	Hap-1
s1965	6	C	Hap-1
s1932	6	C	Hap-1
s1920	6	C	Hap-1
s1897	6	C	Hap-1
s1881	6	C	Hap-1
s1880	6	C	Hap-1
s1878	6	C	Hap-1
s1873	6	C	Hap-1
s1870	6	C	Hap-1
s1890	1	G	Hap-2
s700	2	G	Hap-2
s2036	2	G	Hap-2
s2018	2	G	Hap-2
s2005	2	G	Hap-2
s1977	2	G	Hap-2
s1974	2	G	Hap-2
s724	3	G	Hap-2
s720	3	G	Hap-2
s222	3	G	Hap-2
s2197	3	G	Hap-2
s2153	3	G	Hap-2
s1901	3	G	Hap-2
s1892	3	G	Hap-2
s714	4	G	Hap-2
s708	4	G	Hap-2
s705	4	G	Hap-2
s215	4	G	Hap-2
s1963	4	G	Hap-2
s726	5	G	Hap-2
s2426	5	G	Hap-2
s2174	5	G	Hap-2
s2052	5	G	Hap-2
s2033	5	G	Hap-2
s1906	5	G	Hap-2
s1898	5	G	Hap-2
s1877	5	G	Hap-2
s1869	5	G	Hap-2
s742	6	G	Hap-2
s739	6	G	Hap-2
s732	6	G	Hap-2
s728	6	G	Hap-2
s2190	6	G	Hap-2
s2180	6	G	Hap-2
s2162	6	G	Hap-2
s2122	6	G	Hap-2
s2114	6	G	Hap-2
s2032	6	G	Hap-2
s1989	6	G	Hap-2
s1944	6	G	Hap-2
s1918	6	G	Hap-2
s1913	6	G	Hap-2

## Sheet: Glyma.17G070500
Disease grade of soybean accessions with different haplotypes of Glyma.17G070500
Sample ID.	Disease grade	Genotype	Haplotype
s2065	1	AGT	Hap-1
s2095	1	AGT	Hap-1
s1931	1	AGT	Hap-1
s700	2	AGT	Hap-1
s730	3	AGT	Hap-1
s2119	3	AGT	Hap-1
s1980	3	AGT	Hap-1
s2046	4	AGT	Hap-1
s740	4	AGT	Hap-1
s2093	4	AGT	Hap-1
s1867	4	AGT	Hap-1
s2421	4	AGT	Hap-1
s709	4	AGT	Hap-1
s2082	5	AGT	Hap-1
s2015	5	AGT	Hap-1
s2033	5	AGT	Hap-1
s1992	5	AGT	Hap-1
s1869	5	AGT	Hap-1
s710	5	AGT	Hap-1
s2420	6	AGT	Hap-1
s2111	6	AGT	Hap-1
s1981	6	AGT	Hap-1
s2198	6	AGT	Hap-1
s2108	6	AGT	Hap-1
s2130	6	AGT	Hap-1
s1986	6	AGT	Hap-1
s2118	6	AGT	Hap-1
s1918	6	AGT	Hap-1
s728	6	AGT	Hap-1
s1916	1	GCG	Hap-2
s1875	1	GCG	Hap-2
s2129	1	GCG	Hap-2
s1973	1	GCG	Hap-2
s2248	1	GCG	Hap-2
s2113	1	GCG	Hap-2
s729	1	GCG	Hap-2
s1947	1	GCG	Hap-2
s1879	1	GCG	Hap-2
s2179	1	GCG	Hap-2
s2121	1	GCG	Hap-2
s2064	1	GCG	Hap-2
s2023	1	GCG	Hap-2
s2045	1	GCG	Hap-2
s2183	1	GCG	Hap-2
s2243	1	GCG	Hap-2
s2263	1	GCG	Hap-2
s722	1	GCG	Hap-2
s1890	1	GCG	Hap-2
s759	1	GCG	Hap-2
s2067	1	GCG	Hap-2
s1946	1	GCG	Hap-2
s403	1	GCG	Hap-2
s2066	1	GGT	Hap-2
s2063	2	GCG	Hap-2
s1974	2	GCG	Hap-2
s1889	2	GCG	Hap-2
s1960	2	GCG	Hap-2
s1917	2	GCG	Hap-2
s1882	2	GCG	Hap-2
s2238	2	GCG	Hap-2
s1883	2	GCG	Hap-2
s1940	2	GCG	Hap-2
s2445	2	GCG	Hap-2
s1905	2	GCG	Hap-2
s1941	2	GCG	Hap-2
s1899	2	GCG	Hap-2
s1991	2	GCG	Hap-2
s723	2	GCG	Hap-2
s2176	2	GCG	Hap-2
s2018	2	GCG	Hap-2
s2132	2	GCG	Hap-2
s2005	2	GCG	Hap-2
s2450	2	GCG	Hap-2
s2036	2	GCG	Hap-2
s2244	2	GCG	Hap-2
s697	2	GCG	Hap-2
s748	2	GCG	Hap-2
s1977	2	GCG	Hap-2
s1872	2	GCG	Hap-2
s1966	2	GCG	Hap-2
s2041	3	GCG	Hap-2
s1948	3	GCG	Hap-2
s2486	3	GCG	Hap-2
s2193	3	GCG	Hap-2
s2078	3	GCG	Hap-2
s2110	3	GCG	Hap-2
s1895	3	GCG	Hap-2
s2054	3	GCG	Hap-2
s2197	3	GCG	Hap-2
s1192	3	GCG	Hap-2
s2047	3	GCG	Hap-2
s1892	3	GCG	Hap-2
s1937	3	GCG	Hap-2
s1972	3	GCG	Hap-2
s1901	3	GCG	Hap-2
s1893	3	GCG	Hap-2
s2443	3	GCG	Hap-2
s1885	3	GCG	Hap-2
s699	3	GCG	Hap-2
s720	3	GCG	Hap-2
s218	3	GCG	Hap-2
s724	3	GCG	Hap-2
s2024	3	GCG	Hap-2
s1990	3	GCG	Hap-2
s2002	4	GCG	Hap-2
s2059	4	GCG	Hap-2
s2051	4	GCG	Hap-2
s2022	4	GCG	Hap-2
s2177	4	GCG	Hap-2
s1928	4	GCG	Hap-2
s2431	4	GCG	Hap-2
s2150	4	GCG	Hap-2
s2042	4	GCG	Hap-2
s734	4	GCG	Hap-2
s2083	4	GCG	Hap-2
s1963	4	GCG	Hap-2
s1961	4	GCG	Hap-2
s2077	4	GCG	Hap-2
s714	4	GCG	Hap-2
s1908	4	GCG	Hap-2
s215	4	GCG	Hap-2
s705	4	GCG	Hap-2
s795	4	GCG	Hap-2
s1896	4	GCG	Hap-2
s2151	4	GCG	Hap-2
s1930	4	GCG	Hap-2
s2247	4	GCG	Hap-2
s2235	5	GCG	Hap-2
s2070	5	GCG	Hap-2
s2017	5	GCG	Hap-2
s1868	5	GCG	Hap-2
s698	5	GCG	Hap-2
s2155	5	GCG	Hap-2
s1887	5	GCG	Hap-2
s1945	5	GCG	Hap-2
s1962	5	GCG	Hap-2
s2031	5	GCG	Hap-2
s221	5	GCG	Hap-2
s1906	5	GCG	Hap-2
s1877	5	GCG	Hap-2
s1951	5	GCG	Hap-2
s2181	5	GCG	Hap-2
s2052	5	GCG	Hap-2
s1935	5	GCG	Hap-2
s2145	5	GCG	Hap-2
s2185	5	GCG	Hap-2
s1996	5	GCG	Hap-2
s2000	5	GCG	Hap-2
s2433	5	GCG	Hap-2
s701	5	GCG	Hap-2
s1898	5	GCG	Hap-2
s1876	5	GCG	Hap-2
s563	5	GCG	Hap-2
s2426	5	GCG	Hap-2
s696	5	GCG	Hap-2
s756	5	GCG	Hap-2
s2072	6	GCG	Hap-2
s1965	6	GCG	Hap-2
s1878	6	GCG	Hap-2
s1881	6	GCG	Hap-2
s1995	6	GCG	Hap-2
s2435	6	GCG	Hap-2
s1870	6	GCG	Hap-2
s1897	6	GCG	Hap-2
s2032	6	GCG	Hap-2
s739	6	GCG	Hap-2
s2190	6	GCG	Hap-2
s2139	6	GCG	Hap-2
s1944	6	GCG	Hap-2
s1880	6	GCG	Hap-2
s1989	6	GCG	Hap-2
s216	6	GCG	Hap-2
s2122	6	GCG	Hap-2
s735	6	GCG	Hap-2
s213	6	GCG	Hap-2
s1920	6	GCG	Hap-2
s2156	6	GCG	Hap-2
s2114	6	GCG	Hap-2
s742	6	GCG	Hap-2
s2180	6	GCG	Hap-2
s1913	6	GCG	Hap-2
s2107	6	GCG	Hap-2
s2162	6	GCG	Hap-2
s1873	6	GCG	Hap-2
s732	6	GCG	Hap-2
s2232	6	GCG	Hap-2
s731	6	GCG	Hap-2
