# Supplementary material for: Genome-Wide Association Study Identifies QTNs and Candidate Genes Conferring Resistance to Soybean Frogeye Leaf Spot Race 7
Source: Plants (Basel). 2026 Jul 8;15(14):2106. doi: 10.3390/plants15142106 (PMC13414527; doi:10.3390/plants15142106)
Supplement: Supplementary file 1 [file plants-15-02106-s001.zip › Table S6.xlsx]

## Sheet: Glyma.20G155700
Table S6 Phenotypes of different haplotypes of Glyma.20G155700
Sample ID.	Genotype	Haplotype
HN448	C	Hap-1
HN460	C	Hap-1
HN462	C	Hap-1
HN362	C	Hap-1
HN391	C	Hap-1
HN459	C	Hap-1
HN474	C	Hap-1
HN484	C	Hap-1
HN501	C	Hap-1
HN506	C	Hap-1
HN377	C	Hap-1
HN405	C	Hap-1
HN426	C	Hap-1
HN468	C	Hap-1
HN475	C	Hap-1
HN380	C	Hap-1
HN388	C	Hap-1
HN454	C	Hap-1
HN498	C	Hap-1
HN395	C	Hap-1
HN422	C	Hap-1
HN443	C	Hap-1
HN477	C	Hap-1
HN488	C	Hap-1
HN497	C	Hap-1
HN390	C	Hap-1
HN354	C	Hap-1
HN378	C	Hap-1
HN408	C	Hap-1
HN373	C	Hap-1
HN396	C	Hap-1
HN417	C	Hap-1
HN466	C	Hap-1
HN490	C	Hap-1
HN436	C	Hap-1
HN364	G	Hap-2
HN420	G	Hap-2
HN481	G	Hap-2
HN495	G	Hap-2
HN504	G	Hap-2
HN394	G	Hap-2
HN398	G	Hap-2
HN400	G	Hap-2
HN412	G	Hap-2
HN418	G	Hap-2
HN419	G	Hap-2
HN445	G	Hap-2
HN447	G	Hap-2
HN453	G	Hap-2
HN463	G	Hap-2
HN464	G	Hap-2
HN471	G	Hap-2
HN494	G	Hap-2
HN502	G	Hap-2
HN505	G	Hap-2
HN486	G	Hap-2
HN402	G	Hap-2
HN430	G	Hap-2
HN496	G	Hap-2
HN467	G	Hap-2
HN479	G	Hap-2
HN465	G	Hap-2
HN409	G	Hap-2
HN456	G	Hap-2
HN487	G	Hap-2
HN383	G	Hap-2
HN461	G	Hap-2
HN469	G	Hap-2
HN472	G	Hap-2
HN473	G	Hap-2
HN500	G	Hap-2
HN503	G	Hap-2
HN507	G	Hap-2
HN374	G	Hap-2
HN483	G	Hap-2
HN351	G	Hap-2
HN386	G	Hap-2

## Sheet: Glyma.17G070500
Phenotypes corresponding to different haplotypes of Glyma.17G070500
Sample ID.	Genotype	Haplotype
HN460	AGT	Hap-1
HN362	AGT	Hap-1
HN484	AGT	Hap-1
HN475	AGT	Hap-1
HN477	AGT	Hap-1
HN488	AGT	Hap-1
HN481	AGT	Hap-1
HN495	AGT	Hap-1
HN418	AGT	Hap-1
HN419	AGT	Hap-1
HN445	AGT	Hap-1
HN496	AGT	Hap-1
HN456	AGT	Hap-1
HN461	AGT	Hap-1
HN466	AGT	Hap-1
HN490	AGT	Hap-1
HN436	AGT	Hap-1
HN380	AGT	Hap-1
HN388	AGT	Hap-1
HN498	AGT	Hap-1
HN422	AGT	Hap-1
HN354	AGT	Hap-1
HN408	AGT	Hap-1
HN417	AGT	Hap-1
HN465	AGT	Hap-1
HN409	AGT	Hap-1
HN507	AGT	Hap-1
HN374	AGT	Hap-1
HN351	AGT	Hap-1
HN386	AGT	Hap-1
HN448	GCG	Hap-2
HN391	GCG	Hap-2
HN459	GCG	Hap-2
HN474	GCG	Hap-2
HN454	GCG	Hap-2
HN395	GCG	Hap-2
HN443	GCG	Hap-2
HN497	GCG	Hap-2
HN390	GCG	Hap-2
HN378	GCG	Hap-2
HN373	GCG	Hap-2
HN396	GCG	Hap-2
HN364	GCG	Hap-2
HN420	GCG	Hap-2
HN398	GCG	Hap-2
HN400	GCG	Hap-2
HN453	GCG	Hap-2
HN471	GCG	Hap-2
HN505	GCG	Hap-2
HN486	GCG	Hap-2
HN402	GCG	Hap-2
HN467	GCG	Hap-2
HN487	GCG	Hap-2
HN383	GCG	Hap-2
HN469	GCG	Hap-2
HN472	GCG	Hap-2
HN473	GCG	Hap-2
HN500	GCG	Hap-2
HN503	GCG	Hap-2
HN483	GCG	Hap-2
HN462	GCG	Hap-2
HN501	GCG	Hap-2
HN506	GCG	Hap-2
HN377	GCG	Hap-2
HN405	GCG	Hap-2
HN426	GCG	Hap-2
HN468	GCG	Hap-2
HN504	GCG	Hap-2
HN394	GCG	Hap-2
HN412	GCG	Hap-2
HN447	GCG	Hap-2
HN463	GCG	Hap-2
HN464	GCG	Hap-2
HN494	GCG	Hap-2
HN502	GCG	Hap-2
HN430	GCG	Hap-2
HN479	GCG	Hap-2
